# Supplementary material for: Artificial intelligence‐driven anticancer peptide discovery
Source: IMetaOmics. 2025 Nov 5;2(4):e70063. doi: 10.1002/imo2.70063 (PMC12806129; doi:10.1002/imo2.70063)
Supplement: Supplementary file 2 — Table S1. Summary of 68 ACP prediction models. Table S2. A summary of public databases for ACPs. Table S3. Amino acid descriptor methods for feature extraction of ACP sequences in AI models. [file IMO2-2-e70063-s001.xlsx]

## Sheet: Table S1
Table S1. Summary of 68 ACP prediction models
Model name	Dataset size	Feature extraction method	Model architecture	Interpretability analysis method	Performance metrics (test set)	Wet lab methods	Computational power	Model characteristics (advantages and limitations)	URL	References
-	Positive: 650 Negative: 650	one-hot encoding physicochemical properties	2D CNN	-	ACC = 0.87 Precision =0.85 Recall = 0.89 F1 = 0.87 AUC = 0.91	-	-	This 2D CNN model effectively captures complex spatial patterns and achieves strong prediction, but lacks interpretability analysis and wet-lab validation	-	[1]
G-ACP	Positive: 468 Negative: 600	PAAC	Extra Trees (ET)	-	ACC = 0.94 Precision = 0.95 Recall = 0.92 MCC = 0.88 F1 = 0.93	-	-	This model proposed an ET model with PAAC features for gastric ACP prediction, showing good performance. However, it lacks interpretability analysis and wet-lab validation	https://github.com/humeraazad10/G-ACP	[2]
-	Positive: 1151 Negative: 1139	Extended Dipeptide Composition (EDPC)	SVM Decision Tree RF KNN	-	ACP240: ACC = 0.96 Precision = 0.94 Recall = 0.95 F1 = 0.93 ACP740: ACC = 0.90 Precision = 0.92 Recall = 0.92 F1 = 0.91	-	-	EDPC improves ACP prediction with better feature extraction and reduced redundancy. It performs well on benchmark datasets using ML classifiers. However, the model lacks original code, interpretability analysis, and wet-lab validation	-	[3]
ACP_DA	Positive: 859 Negative: 859	Ordinal Encoding (OE) AAC DPC Grouped Tripeptide Encoding Composition (GTEC)	Light Gradient Boosting Machine (LGBM)	SHAP	Sn = 0.7558 Sp = 0.7922 MCC = 0.55 ACC = 0.7740	-	-	The model employs sequential forward selection for feature reduction, combines LGBM for improved prediction performance, and incorporates SHAP for enhanced interpretability, but lacks biological experimental validation	https://github.com/Zlclab/ACP-DA	[4]
ACPScanner	Positive: 551 Negative: 150	SVMProt-188D NetSurfP-3.0 ESM-1b PEP-FOLD3	LGBM-GAT	SHAP	ACC = 0.920 SENS = 0.898 SPEC = 1.0 MCC = 0.811 AuROC = 0.983	-	-	This model integrates multiple geometrical and biological features with GAT and LightGBM to effectively distinguish ACPs and their specific cancer target activities, but lacks biological experimental validation	http://acpscanner.denglab.org	[5]
-	Positive: 804 Negative: 1494	AAC DPC Composition of k-spaced Amino Acid Pairs (CKSAAP)	SVM	-	Sn = 0.9117 Sp = 0.9083 ACC = 0.9095 MCC = 0.81 AUC = 0.964	Wet-lab experiments evaluated the antiproliferative effects of 10 putative ACPs across more than 30 cancer cell lines using the MTT colorimetric assay and cytotoxicity evaluations	-	This model combines computational and experimental methods to identify selective ACPs, but lacks interpretability analysis to explain its predictions	http://mer.hc.mmh.org.tw/datahub/dataset.php	[6]
mACPpred 2.0	Positive: 1176 Negative: 3936	16 pre-trained NLP-based embeddings 15 conventional feature descriptors	11 ML algorithm 1D CNN	-	MCC = 0.597 Sn = 0.807 Sp = 0.868 PRE = 0.575 ACC = 0.857 AUC = 0.887 F1 = 0.671	-	-	mACPpred 2.0 combines NLP embeddings and probabilistic features with strong predictive performance and easy accessibility, but lacks interpretability analysis and biological validation	https://balalab-skku.org/mACPpred2/	[7]
-	Positive: 859 Negative: 859	BERT M3E (an NLP pre-trained model)	11 ML algorithm	-	AUC = 0.97 AvgAcc = 0.939	Wet-lab experiments involved two predicted peptides, and their in vitro antitumor efficacy was tested in 4T1 cells, with activity measured using IC50 values	NVIDIA GeForce RTX 2070	This model integrates NLP-based encoding with ensemble learning to enhance ACP prediction accuracy and validates antitumor activity in vitro, but lacks interpretability analysis	https://github.com/Keda0411/acps	[8]
-	Positive: 288 Negative: 356	AAC DPC TPC EPseAAC	SVM NB RF	-	ACC = 0.95 Sn = 0.9655 Sp = 0.9355 MCC = 0.9005	-	AMD Ryzen 9 3900X GeForce RTX 3090	This model integrates multiple sequence features with an ensemble classifier, achieving high accuracy, but is limited by a small dataset and lack of support for multi-class classification	-	[9]
MA-PEP	Positive: 3128 Negative: 3128	AAIndex Morgan fingerprints Peptide sequence encoding	Multilayer Perceptron (MLP) Attention mechanism	-	AntiCP2.0 Main dataset: ACC = 0.8081 SE = 0.8779 SP = 0.7384 MCC = 0.6224 AUC = 0.8752 AntiCP2.0 Alternate dataset: ACC = 0.9356 SE = 0.9227 SP = 0.9485 MCC = 0.8714 AUC = 0.9623 LEE + cACP-2LFS S2 datasets: ACC = 0.9767 SE = 0.9533 SP = 1 MCC = 0.9544 AUC = 0.9876	-	AMD Ryzen 5800H GeForce RTX 3070	MA-PEP enhances features through attention mechanisms, integrating molecular chemical features and peptide sequence information, but lacks interpretability analysis and wet-lab validation	https://github.com/liangxiaodata/MA-PEP	[10]
ACP-ML	Positive: 721 Negative: 1996	DPC PseAAC Composition (CTDC) Transition (CTDT) CS-Pse-PSSM	ET SVM KNN MLP RF Gradient Boosting Decision Tree (GBDT) LGBM	-	ACP135: Sn = 0.93872 Sp = 0.82963 ACC = 0.90891 MCC = 0.770 AUC = 0.937 ACP99: Sn = 0.93671 Sp = 0.90816 ACC = 0.92578 MCC = 0.843 AUC = 0.975	-	-	ACP-ML combines traditional and ensemble learning models to build a voting-based framework for ACP prediction. However, it still faces overfitting risks due to limited training data and lacks interpretability analysis and experimental validation	https://github.com/zixuan-su/ACP-ML/	[11]
ANNprob-ACPs	Positive: 1135 Negative: 1255	AAC, Cross-Covariance (CC), Word2vector (W2V), DPC, PAAC, QSO, CTDC, CTDT, CKSAAGP	Logistic Regression (LR) RF Extreme Gradient Boosting (XGB) Decision Tree KNN AntiEX	SHAP	ACC = 0.906 Sn = 0.857 Sp = 0.957 AUC = 0.990	-	-	This model extracts key features using 9 encoding methods and 33 benchmark models, and the final prediction is made by integrating the predicted ACP probabilities from baseline models and classifying them with an ANN. However, it lacks interpretability analysis and wet-lab experimental validation	https://github.com/Shazzad-Shaon3404/ANNprob-ACPs-dataset-and-code	[12]
PLMACPred	Positive: 2205 Negative: 2195	Component Protein Sequence Representation (CPSR) HOG Position-Specific Scoring Matrix (HOG-PSSM) ProtT5 ESM-2	Cascade deep forest	SHAP	ACPmain: ACC = 0.966 Sn = 0.948 Sp = 0.9710 MCC = 0.896 ACPAlter: ACC = 0.99 Sn = 0.997 Sp = 0.9950 MCC = 0.989 ACP740: ACC = 0.983 Sn = 0.987 Sp = 0.987 MCC = 0.973	-	-	This model integrates pretrained language models, sequence embeddings, and biologically relevant features extracted from peptide sequences, and applies SHAP for interpretability analysis. However, it lacks validation through biological experiments	https://github.com/Muhammad-Arif-NUST/PLMACPred/	[13]
AACFlow	Positive: 859 Negative: 859	one-hot encoding	CNN Attention mechanism	-	ACC = 0.839 Sn = 0.83 Sp = 0.848	-	-	The model leverages AAConv layers to learn shallow features of ACPs and employs a flow-attention mechanism to capture deeper interactions between sequence features; however, it lacks wet-lab validation and interpretability analysis	https://github.com/z11code/AACFlow	[14]
-	Positive: 830 Negative: 850	PseAAC	BERT CNN	-	ACC = 0.9402 P = 0.9542 R = 0.9234 F1 = 0.9385 MCC = 0.8809	-	Intel Xeon Platinum 8358P CPU RTX A5000 GPU	This model integrates deep learning, PseAAC, and NLP, achieving consistently superior performance across multiple databases; however, it lacks interpretability analysis and experimental validation	-	[15]
ACP-OPE	Positive: 859 Negative: 859	Ordinal encoding AAC DPC CKSAAGP K-mer	BiLSTM CNN LGBM	-	Sn = 0.8153 Sp = 0.7676 ACC = 0.7895	-	Intel Core i9-10900X CPU NVIDIA GeForce RTX 3080 GPU	This model integrates BiLSTM, CNN, and LightGBM for effective identification of ACPs, but lacks interpretability analysis and wet-lab experimental validation	https://github.com/khanhlee/acp-ope/	[16]
LGBM‑ACp	Positive: 659 Negative: 5257	AAC Amino Acid Binary (AAB) Physicochemical Properties (PCP) Physico-chemical Binary Profile (PCB)	LGBM	-	ACC = 0.9756 MCC = 0.8711 Sn = 0.803 Sp = 0.9739 AUC = 0.98	-	-	The model uses protein binary profiles (AAB and PCB) and LGBM as classifiers to successfully predict ACPs, validated by molecular simulations, but lacks interpretability analysis	https://github.com/Swarnava-Garai/NITA-LGBM-ACp	[17]
ACP-GBDT	Positive: 332 Negative: 332	SVMProt-188D AAIndex	GBDT	-	Train-500: Sn = 0.9 Sp = 0.908 ACC = 0.904 MCC = 0.814 AUC = 0.945 Test-164: Sn = 0.902 Sp = 0.927 ACC = 0.915 MCC = 0.83 AUC = 0.956	-	-	The model combines features from AAIndex and SVMProt-188D and uses GBDT to distinguish between ACPs and non-ACPs. However, the model lacks a feature selection strategy, interpretability analysis, and experimental validation	https://github.com/jingry/autoBioSeqpy/tree/master/examples/anticancer_peptide_prediction/data	[18]
RFaaindexACP	Positive: 2336 Negative: 4155	AAindex	RF	-	ACC = 0.832 MCC = 0.562 Sn = 0.832 Sp = 0.772 AUC = 0.872	-	-	The model's advantage lies in using LGBM for feature selection, identifying 19 key amino acid features with high accuracy and generalization. However, it lacks experimental validation	https://www.aibiochem.net/servers/RFaaindexACP/	[19]
GRDF	Positive: 1695 Negative: 1646	Graphical Feature Extraction Evolutionary Information Representation BPF Representation (Binary Profile Representation)	Deep forest	-	Set 1: ACC = 0.7712 Precision = 0.7683 Recall = 0.7826 F1 = 0.7754 Set 2: ACC = 0.9410 Precision = 0.9769 Recall = 0.9086 F1 = 0.9415	-	-	The advantage of this model lies in using Deep Forest as a replacement for deep learning, featuring a similar cascade architecture and powerful feature representation capabilities. However, the model's drawbacks include the lack of experimental validation and interpretability analysis	https://github.com/Martinyao1998/GRDF/	[20]
ACP-MLC	S1: Positive: 303 Negative: 303 S2: Positive: 718	AAC AAINDEX BPF CTD DDE TPC	RF Binary Relevance	SHAP	S1: AUC = 0.883 ACC = 0.798 Sn = 0.757 SP = 0.839 Precision = 0.826 MCC = 0.599	-	NVIDIA RTX 2080Ti	This model is an interpretable, ML-based model used to predict ACPs and their potential target tissue types, outperforming other models. However, it lacks actual experimental validation	https://github.com/Nicole-DH/ACP-MLC	[21]
CACPP	Positive: 1831 Negative: 1831	Sequence Embedding Module	CNN	-	Alternate Data Set: ACC = 0.9459 Sn = 0.9072 Sp = 0.9845 MCC = 0.89 Main Data Set: ACC = 0.7844 Sn = 0.8446 Sp = 0.7326 MCC = 0.58	-	-	The advantage of the CACPP model lies in optimizing the Siamese network through contrastive learning and showcasing more distinguishable features via 2D feature visualization, but the model lacks experimental validation	https://github.com/YanngXT/CACPP	[22]
-	Positive: 1850 Negative: 1636	K-mers	Adaptive Boosting (AdaBoost) RF Multi-class SVM MLP	-	Breast ACPs: AUC = 0.9545 ACC = 0.8862 F1 = 0.8767 Precision = 0.8796 Recall = 0.8862 Lung ACPs: AUC = 0.9692 ACC = 0.9256 F1 = 0.9212 Precision = 0.9260 Recall = 0.9265	-	Intel(R) Core (TM) i5-6300U CPU 2.50 GHz, 8 GB RAM	The advantage of this model lies in combining natural language processing and ensemble learning algorithms, enabling efficient and accurate classification of ACPs for breast and lung cancer. However, the model's drawback is the lack of interpretability analysis and biological activity validation	-	[23]
MLACP 2.0	Positive: 1084 Negative: 1084	AAC CKSAAGP CTDC Description (CTDD) CTDT DDE DPC K-spaced conjoint triad (KSC) QSO Sequence to Vector (Seq2vec) One-hot encoding	RF Extremely Randomized Tree (ERT) SVM Gradient Boosting (GB) AdaBoost (AB) Light Gradient Boosting (LGB) XGB	SHAP	MCC = 0.513 ACC = 0.765 Sn = 0.750 Sp = 0.773 AUC = 0.817	-	-	This model uses 17 different feature encodings and 7 different classifiers to develop a set of baseline models, but it lacks biological validation and interpretability analysis	https://balalab-skku.org/mlacp2	[24]
AntiMF	Six datasets	One-hot encoding	TextCNN	Residue Distribution Map	ACP740 Dataset: ACC= 0.9652 Sn = 0.965 Sp = 0.9654 MCC = 0.9308 ACP240 Dataset: ACC = 0.9342 Sn = 0.9271 Sp = 0.9423 MCC = 0.8704 AntiCP 2.0 Main Dataset: ACC = 0.7594 Sn = 0.6534 Sp = 0.8663 MCC = 0.5324 AntiCP 2.0 Alternate Dataset: ACC = 0.9103 Sn = 0.8824 Sp = 0.9378 MCC = 0.8256 LEE Dataset: ACC = 0.9709 Sn = 0.9597 Sp = 0.982 MCC = 0.942 ACP500 + ACP164 Dataset: ACC = 0.9329 Sn = 0.939 Sp =…	-	-	This model employs a unique adaptive embedding method to extract the entire peptide sequence from multi-view information. 5 different datasets show that AntiMF outperforms existing sequence-based methods. The visualization of amino acid residues provides interpretability analysis for the model, but it lacks experimental validation	-	[25]
-	Positive: 363 Negative: 2456	AAC DPC TPC Improved Pseudo Amino Acid Composition (IPseAAC)	SVM KNN RF	-	ACC = 0.9825 Sn = 0.9677 Sp = 0.9846 MCC = 0.92 F1 = 0.9326	-	GeForce GTX 2060 GPU	This model uses 4 different feature extraction methods, including AAC, DPC, TPC, and IPseAAC, and outperforms existing models in the literature, but lacks interpretability analysis and experimental validation	-	[26]
StackACPred	Positive: 505 Negative: 475	PseAAC PsePSSM SegPSSM	RF Extra Tree Classifier (ETC) XGBoost SVM LGBM GBDT	-	ACP-740: ACC = 0.8445 Sn = 0.8407 Sp = 0.8485 MCC = 0.7045 AUC = 0.9313 ACP-240 ACC = 0.8621 Sn = 0.8677 Sp = 0.8557 MCC = 0.7254 AUC = 0.9198	-	-	StackACPred has efficient feature representation strategies, suitable feature selection techniques, and a novel stack-based ensemble learning algorithm, but this model lacks interpretability analysis and biological experimental validation	https://github.com/Muhammad-Arif-NUST/StackACPred-	[27]
iACP-MultiCNN	Positive: 1831 Negative: 1831	Binary encoding	CNN	-	Main dataset: Sn = 0.823 Sp = 0.787 ACC = 0.805 MCC = 0.601 AUC = 0.8543 Alternate dataset: Sn = 0.964 Sp = 0.921 ACC = 0.943 MCC = 0.877 AUC = 0.9299	-	NVIDIA 1050 GPU	This model is a multi-channel CNN model for identifying ACPs from protein sequences, achieving the highest sensitivity on both datasets and the highest accuracy and MCC on the alternative dataset. However, the model lacks interpretability analysis and experimental validation	http://103.99.176.239/iacp-cnn/	[28]
GCNCPR‑ACPs	Positive: 332 Negative: 2878	One‑hot embedding Node2vec embedding Physicochemical property embedding	GCN	-	Sn = 0.744 Sp = 0.939 ACC = 0.841 MCC = 0.696 AUC = 0.841	-	-	GCNCPR-ACPs is used for predicting ACPs through GCN and graph collapse pooling with a residual network model, but the model lacks interpretability analysis and experimental validation	https://github.com/hengenggg/gcncpr	[29]
iACP-DRLF	Positive: 1831 Negative: 1831	Pretrained SSA embedding Pretrained UniRep embedding	KNN Linear Discriminant Analysis (LDA) SVM RF LGBM NB	SHAP	Main dataset: ACC = 0.775 MCC = 0.55 Sn = 0.807 Sp = 0.743 Alternate dataset: ACC = 0.93 MCC = 0.86 Sn = 0.896 Sp = 0.964	-	-	The advantage of this model lies in using deep representation learning features, which improves the accuracy of ACP prediction and optimizes the model performance through feature fusion and selection. However, the model lacks biological experimental validation and interpretability analysis	https://github.com/zhibinlv/iACP-DRLF	[30]
-	Positive: 563 Negative: 1526	AAC N5C5 K‑space PSSM	SVM	-	Positive+negative 1: Sn = 0.850 Sp = 0.860 ACC = 0.855 MCC = 0.710 Positive+negative 2: Sn = 0.97 Sp = 0.948 ACC = 0.952 MCC = 0.847	-	-	This model uses a new important feature, PSSM, and a new useful algorithm, SMO, to optimize SVM for ACP classification, but the model lacks interpretability analysis and biological experimental validation	https://github.com/georginawan/proteomics_project	[31]
AntiCP 2.0	Positive: 1831 Negative: 1831	AAC DPC Terminus composition Binary profile	SVM RF KNN Etree ANN Ridge classifier	-	Main dataset: Sn = 0.7746 Sp = 0.7341 ACC = 0.7543 MCC = 0.51 Alternate dataset: Sn = 0.9227 Sp = 0.9175 ACC = 0.9201 MCC = 0.84	-	-	This model demonstrates high accuracy by analyzing ACP features but lacks consideration of structural properties and post-translational modifications	https://webs.iiitd.edu.in/raghava/anticp2/	[32]
ENNAACT	Positive: 659 Negative: 5298 Four additional benchmark datasets	Physicochemical descriptors Composition descriptors	DNN	-	ACC = 0.983 MCC = 0.91 AUC = 0.95	-	-	ENNAACT uses a DNN architecture and improves ACP prediction performance through a newly constructed dataset and rich feature space, but lacks interpretability analysis and biological experimental validation	https://research.timmons.eu/ennaact	[33]
ACP-DA	Positive: 505 Negative: 475	BPF Aaindex	MLP	-	See the figure in the article	-	-	ACP-DA combines BPFs and AAindex to represent peptide sequences and trains the prediction model using augmented data, but the model lacks interpretability analysis and biological experiments	https://github.com/chenxgscuec/ACPDA	[34]
ACP-ALPM	Positive: 755 Negative: 725	AAC Dipeptide Composition (DC) PC-PseAAC BPF	Active learning Label propagation	-	Sn = 0.981 Sp = 0.848 ACC = 0.920 MCC = 0.940 AUC = 0.915	-	-	This model combines active learning strategies and label propagation algorithms, achieving more accurate ACP identification compared to existing methods, but lacks interpretability and activity validation	-	[35]
CpACpP	Positive: 659 Negative: 657	AAC DPC Grouped Dipeptide Composition (GDPC) CKSAAGP PAAC APAAC PCP CTD 13C NMR	RF SVM XGBoost	-	See the figure in the article	-	-	This model uses two parallel independent prediction pipelines, one for identifying ACPs and the other for predicting CPPs, but lacks biological validation and model interpretability	http://cbb1.ut.ac.ir/CpACpP/Index	[36]
ACPred-LAF	Positive: 706 Negative: 706	Embedding layer	Fully connected neural networks Attention mechanism	-	ACPred-LAF-MSMC: ACC = 0.8115 Sn = 0.7213 Sp = 0.9016 MCC = 0.6333 AUC = 0.8267	-	-	This model, enhanced by multisense and multiscaled embedding, establishes a multisense-scaled mechanism that enables the model to better understand peptide sequences, but it lacks interpretability analysis and experimental validation	https://github.com/TearsWaiting/ACPred-LAF	[37]
iDACP	Positive: 1390 Negative: 2250	AAC DPC CKSAAP PCP	SVM	-	Sn = 0.776 Sp = 0.9474 ACC = 0.8899 MCC = 0.75	-	-	This model is a two-step ML framework based on sequence features and physicochemical properties for ACP identification. It may be supported by in vivo experimental validation, but lacks interpretability analysis	http://mer.hc.mmh.org.tw/iDACP/	[38]
iACP-FSCM	Positive: 1831 Negative: 1831	AAC DPC Composition on terminal region	Flexible scoring card method	FSCM-derived propensity score	Main dataset: ACC = 0.825 Sn = 0.726 Sp = 0.903 MCC = 0.646 Alternative dataset: ACC = 0.889 Sn = 0.876 Sp = 0.902 MCC = 0.779	-	-	This model is a computational framework for ACP identification and characterization based on a novel FSCM method that calculates propensity scores from local and global sequence information. The FSCM-derived propensity scores can also be used to identify key physicochemical properties closely associated with anticancer activity, enabling interpretability analysis. Combined with molecular docking …	https://github.com/Shoombuatong/Dataset-Code/tree/master/iACP-FSCM	[39]
-	Positive: 138 Negative: 206	AAC CT PAAC Grouped Amino Acid Composition (GAAC) CTD	SVM RF LibD3C	-	ACC = 0.9273 (RF) ACC = 0.9215 (LibD3C) ACC = 0.9273 (SVM)	-	-	This model is a high-performing low-dimensional feature model, but it lacks wet-lab validation	-	[40]
EnACP	Positive: 561 Negative: 629	AAC Autocorrelation Features PAAC Profile-Based Features	LGBM SVM	-	ACPP_Ind: ACC = 0.948 Sn = 1 Sp = 0.9 MCC = 0.901 AUC = 0.992 Tyagi_Ind: ACC = 0.853 Sn = 1 Sp = 0.708 MCC = 0.739 AUC = 0.996	-	-	The first layer of EnACP uses LightGBM for automatic pre-learning and selection of key features, while the second layer is used for ACP prediction. However, the model lacks interpretability analysis and further validation	https://github.com/greyspring/EnACP	[41]
ACPred-Fuse	Positive: 332 Negative: 2878	29 different sequence-based feature encoding algorithms	RF	-	Sn = 0.72 Sp = 0.895 ACC = 0.89 MCC = 0.32 AUC = 0.868	-	-	The multiview features of ACPred-Fuse can predict ACPs more effectively than existing feature descriptors and single-view features, but the model lacks interpretability analysis and biological experimental validation	http://server.malab.cn/ACPred-Fuse	[42]
DRACP	Benchmark dataset: Positive: 138 Negative: 206 Independent dataset Positive: 150 Negative: 150	Compositional analysis The reduced amino acid composition	Deep Belief Network (DBN) Random Relevance Vector Machine (RRVM)	-	Dataset 1: ACC = 0.96 Dataset 2: ACC = 0.95	-	-	DRACP uses DBN to encode features in an unsupervised manner and employs the RVM classifier, but it lacks validation on large datasets and does not include interpretability analysis or biological validation	-	[43]
ACP-GCN	Positive: 332 Negative: 2878	One-hot encoding	GCN	-	AUC = 0.778	-	-	ACP-GCN uses GCN to predict ACPs, but it lacks interpretability analysis and wet lab validation	-	[44]
cACP	Main dataset: Positive: 225 Negative: 2250 Alternate dataset: Positive: 225 Negative: 1372	QSO	SVM	-	Main Dataset: ACC = 0.9691 Sn = 0.7732 Sp = 0.9812 MCC = 0.79 Alternate Dataset: ACC = 0.8954 Sn = 0.6645 Sp = 0.9193 MCC = 0.52	-	-	This model uses QSO, Conjoint Triad (CTF), and Geary autocorrelation descriptors to collect highly discriminative information from peptide sequences, simplifies features using PCA, and combines ensemble learning to predict ACPs. However, it lacks interpretability analysis and wet lab validation	-	[45]
cACP-2LFS	S1: Positive: 422 Negative: 422 S2: Positive: 150 Negative: 150	K-space amino acid pair (KSAAP)	SVM	-	LEE dataset: ACC = 0.9372 Sn = 0.9185 Sp = 0.9471 MCC = 0.86 Independent dataset: ACC = 0.9415 Sn = 0.9133 Sp = 0.9623 MCC = 0.87	-	-	This model uses a novel 2LFS method and shows the highest accuracy on the LEE and independent datasets, but it lacks interpretability analysis and wet lab validation	-	[46]
ACPred	Positive: 138 Negative: 205	AAC Am-PseAAC	SVM	RF	ACC = 0.9756 Sn = 0.9608 Sp = 0.9902 MCC = 0.95	-	-	This model uses RF for interpretability analysis and interpretable rule extraction to identify the most important features in predicting ACPs, but it lacks biological experimental validation	https://github.com/chaninlab/acpred-webserver	[47]
mACPpred	Positive: 423 Negative: 423	AAC DPC CTD Amino acid index (AAIF) QSO CTF Binary profile (NC5)	SVM	-	MCC = 0.829 ACC = 0.914 Sn = 0.885 Sp = 0.943 AUC = 0.967	-	-	mACPpred combines 7 feature encodings to obtain the optimal feature-based prediction models, whose predicted probabilities are further used as feature vectors and combined with SVM for prediction. However, this model lacks interpretability analysis and wet lab validation	http://www.thegleelab.org/mACPpred/	[48]
CNBT-ACPred	Positive: 1474 Negative: 2245	Ordinal encoding Sequence encoding schemes of iFeature software package	CNN Bi-LSTM Transformer	-	ACC = 0.9544 Sn = 0.8848 Sp = 0.9730 Precision = 0.8914 F1 = 0.8881 MCC = 0.8602	Wet-lab experiments involved the synthesis of 44 peptides, screened for anticancer activity using 12 different cancer cell lines, including 9 human tumor cell lines and 3 mouse tumor cell lines. The MTT assay was used to evaluate cell proliferation inhibition and calculate IC50 values. Additionally, hemolysis assays, LDH release assays, fluorescence staining, TEM observations, and in vivo mouse x…	-	CNBT-ACPred is an ACP prediction model based on a three-channel deep learning architecture, and its excellence has been validated through extensive wet lab experiments. The model successfully screened 37 ACPs with in vitro tumor inhibitory activity from over 30 species. However, this model lacks interpretability analysis	https://github.com/leleshidawang/CNBT-ACPred	[49]
pACP-HybDeep	Positive: 1557 Negative: 1527	CTDT ProtBERT-BFD	CNN RNN	SHAP	Ind-S1: ACC = 0.9492 Ind-S2: ACC = 0.9226 Ind-S1: ACC = 0.9116	-	-	pACP-HybDeep uses a protein language model to extract contextual semantic information and combines it with CTDT, demonstrating strong performance, and applies SHAP for interpretability analysis, but lacks biological experimental validation	https://github.com/shahidawkum/pACP-HybDeep	[50]
con_ACP	Six datasets	Token-based Index Encoding	Contrastive Learning	Integrated Gradient (attribution-based method)	ACP-Mixed-80: AUC = 0.9366 AntiCP2.0: AUC = 0.8377 AntiCP2.0: AUC = 0.9678 ACP500 + ACP164: AUC = 0.9453 ACP500 + ACP2710: AUC = 0.7941 LEE + Independent datasets: AUC = 0.9822	-	-	This model uses 2 independent encoders as a replacement for data augmentation, surpassing previous models in performance, and employs the Integrated Gradient interpretability method, but lacks wet lab validation	https://github.com/bzlee-bio/con_ACP	[51]
ACP-DRL	Main dataset: Positive: 1831 Negative: 1831 Imbalanced dataset: Positive: 845 Negative: 3800	OntoProtein within Peptides	Bi-LSTM	-	Main dataset: ACC = 0.7896 Sn = 0.7953 Sp = 0.7839 MCC = 0.56 Alternate dataset: ACC = 0.9443 Sn = 0.9222 Sp = 0.9664 MCC = 0.89 Imbalanced dataset: ACC = 0.8982 Sn = 0.6247 Sp = 0.9589 MCC = 0.64 AUC = 0.91 AUPR = 0.78	-	V100 GPU	ACP-DRL learns amino acid-level features through Bi-LSTM and uses DNN for ACP recognition, but lacks interpretability analysis and wet lab validation	https://github.com/shallFun4Learning/ACP-DRL	[52]
ACPPfel	Four datasets	5-bit binary encoding	Deep Convolutional Neural Network (DCNN) BiLSTM Ensemble Learning	SHAP	Main independent dataset: Sn = 0.8129 Sp = 0.7836 ACC = 0.7807 Alternative independent dataset: ACC = 0.9356 Sn = 0.9433 Sp = 0.9433 MCC = 0.8710 ACP740 independent dataset: ACC = 0.9189 Sn = 0.9259 Sp = 0.9298 MCC = 0.8380	-	-	This model incorporates feature selection and PCA algorithms for dimensionality reduction, reduces noise interference, and enhances the ACP model, while employing SHAP for interpretability analysis, but lacks biological validation	http://lmylab.online:5001/	[53]
-	Positive: 400 Negative: 400	FastText word embedding model	BiLSTM	-	ACPs250: ACC = 0.925 Independent dataset: ACC = 0.9615	-	Free GPU usage by Google	This model uses BiLSTM to capture the sequential dependencies within peptide sequences, but it lacks interpretability and experimental validation	-	[54]
ACP-LSE	Positive: 514 Negative: 570	Composition of g-Spaced Amino-Acid Pairs (CGSAAP)	DeepLSE (encoder, decoder, fully connected layers)	-	ACP344: Sn = 0.9055 Sp = 0.981 ACC = 0.951 MCC = 0.9 YI = 0.89 F1 = 0.94 ACP740: Sn = 0.83 Sp = 0.8929 ACC = 0.8610 MCC = 0.73 YI = 0.72 F1 = 0.86	-	-	The model is based on representation learning for ACP classification, enhancing performance with small sample sizes and high-dimensional features. However, it lacks interpretability analysis and biological validation	https://github.com/Shujaat123/ACP_LSE	[55]
DeepBP	Positive: 394 Negative: 626	ESM-2	CapsuleGAN CNN GRU	-	ACE: ACC = 0.926 MCC = 0.831 AUC = 0.966 ACP: ACC = 0.779 MCC = 0.558	-	-	The model uses CapsuleGAN, GRU, and CNN as base classifiers to implement ensemble learning, capable of predicting ACE inhibitory peptides and ACPs, but lacks interpretability analysis and wet-lab validation	https://github.com/Zhou-Jianren/bioactive-peptides	[56]
TP-LMMSG	ACP: Positive: 622 Negative: 1839	trRosetta model one-hot encoding positional encoding PSSM SeqVec PortTrans Flexible HMSRN	GAT	-	ACC = 0.9492 AUC = 0.9865 MCC = 0.9016 Sn = 0.917 Sp = 0.9814	-	-	TP-LMMSG uses graph neural networks to predict peptide functional properties, reducing prediction time and storage space, but lacks interpretability analysis and further experimental validation	https://github.com/NanjunChen37/TP_LMMSG	[57]
iACP-DFSRA	Positive: 1469 Negative: 3619	ProtBert_BFD AAindex PACC AESNN3 CTDD BLOSUM62	LGBM ResCNN Attention Mechanism	SHAP	Sn = 0.9532 Sp = 0.9415 ACC = 0.9474 MCC = 0.8948	-	-	The model utilizes the attention mechanism to elucidate hidden information, combined with t-SNE visualization and SHAP interpretability analysis, but lacks biological experimental validation	https://github.com/mengbling/iACP-DFSRA	[58]
ACPs-ASSF	Positive: 505 Negative: 475	BPF Ordinal Positional Encoding (OPE) CKSAAGP AAC AAIF (mRMR)	Fully Connected Layer	-	See the figure in the article	-	-	ACPs-ASSF is a novel augmented sample selection framework for ACP prediction, but it lacks interpretability analysis and experimental validation	-	[59]
ACPNet	Positive: 342 Negative: 342	PAAC Length Shannon entropy Gravy Molecular_weight Charge_at_pH (10) Position embedding	Dense Network RNN	-	ACC = 0.896 F1 = 0.894 Recall = 0.878 Precision = 0.9113 MCC = 0.793 AUC = 0.945 PRAUC = 0.947	-	8 core CPU	This model incorporates fully connected networks and recurrent neural networks to process the constructed features, improving ACP prediction, but lacks interpretability analysis and biological validation	https://github.com/abcair/ACPNet	[60]
AI4ACP	Positive: 2124 Negative: 2124	PC6 protein-encoding	CNN	-	Main data set: ACC = 0.718 Sn = 0.802 Sp = 0.633 MCC = 0.442 Alternative data set: ACC = 0.894 Sn = 0.871 Sp = 0.918 MCC = 0.790	-	CPU of 2.27 GHz, 20 cores	AI4ACP is a prediction model for ACPs built on the PC6 protein-encoding method, encoding peptide sequence information. However, it lacks interpretability analysis and biological validation	https://github.com/yysun0116/AI4ACP	[61]
ACP-2DCNN	Positive: 505 Negative: 475	DDE	2D CNN	-	ACC = 0.8588 Sn = 0.9246 Sp = 0.8 MCC = 0.7296	-	-	ACP-2DCNN uses DDE for feature extraction and 2D CNN for ACP prediction, but lacks interpretability analysis and biological validation	-	[62]
ACPred-BMF	Positive: 1831 Negative: 1831	BPF Quantitative properties of amino acids (Quanc) Qualitative properties of amino acids (Qualc)	BiLSTM Attention mechanism	SHAP	Main dataset: ACC = 0.8081 Sn = 0.8837 Sp = 0.7326 MCC = 0.62 Alternate dataset: ACC = 0.9356 Sn = 0.9227 Sp = 0.9485 MCC = 0.87	-	-	ACPred-BMF combines BPF-based amino acid property analysis with Bi-LSTM for ACP prediction, applies SHAP for model interpretability, but lacks wet-lab validation	http://mialab.ruc.edu.cn/ACPredBMFServer/	[63]
DLFF-ACP	Positive: 664 Negative: 3210	CKSAAGP Numerical Mapping Encoding	CNN	-	Test data set: Sn = 0.83 Sp = 0.86 ACC = 0.86 MCC = 0.32 AUC = 0.90	-	-	This model integrates handcrafted features and CNN-extracted features in a dual-channel ensemble deep learning framework with strong performance, but lacks interpretability analysis and wet-lab validation	https://github.com/wame-ng/DLFF-ACP	[64]
xDeep-AcPEP	Positive1: 511 Positive2: 158	AAindex BLOSUM62 Z-Scale One-hot encoding	CNN	Grad-CAM	See the figure in the article	-	-	This model is a CNN-based ACP predictor designed for 6 cancer tissue types, integrating multiple sequence features with a certain level of interpretability, suitable for small-sample learning; although it can predict activity, it lacks subsequent biological experimental validation	https://app.cbbio.online/acpep/home	[65]
DeepACP	Positive: 332 Negative: 332	Amino-acid character embedding	RNN	-	ACC = 0.829 F Value= 0.82 Recall = 0.78 PRE = 0.865 MCC = 0.662	-	The GPU model was not specified	DeepACP employs amino acid character embedding to represent peptide sequences and uses deep learning for ACP identification, but it lacks interpretability analysis and further wet-lab validation	https://github.com/jingry/autoBioSeqpy/tree/master/examples/anticancer_peptide_prediction	[66]
ACP-DL	Positive: 505 Negative: 475	BPF K-mer Sparse Matrix	LSTM	-	ACP740: ACC = 0.8148 Sn = 0.8261 Sp = 0.8059 Prec = 0.8241 MCC = 0.6305 ACP240: ACC = 0.8542 Sn = 0.8462 Sp = 0.8994 Prec = 0.8028 MCC = 0.7144	-	The GPU model was not specified	This model utilizes BPF and k-mer sparse matrix combined with LSTM for ACP identification, but lacks interpretability analysis and biological experimental validation	https://github.com/haichengyi/ACP-DL	[67]
TargetACP	Positive: 288 Negative: 356	PsePSSM CPSR Split Amino Acid Composition (SAAC)	SVM	-	Benchmark dataset: ACC = 0.9878 Sn = 0.9902 Sp = 0.9854 MCC = 0.97 Independent dataset: ACC = 0.9466 Sn = 0.9266 Sp = 0.9666 MCC = 0.89	-	-	This model integrates sequence, structural, and evolutionary features with multiple classifiers for ACP prediction, offering high stability but lacking interpretability analysis and biological experimental validation	-	[68]
”-” indicates None

## Sheet: Table S2
Table S2. A summary of public databases for ACPs
Database	Database description	Number of ACPs	Database URL	Reference
CancerPPD	CancerPPD includes experimentally validated ACPs and proteins, providing detailed information on peptide characteristics, anticancer activity, cancer cell lines, assays, and predicted structures	3491	http://crdd.osdd.net/raghava/cancerppd/	[69]
DBAASP	DBAASP is a manually curated database that provides comprehensive information on antimicrobial peptides with anticancer activity, including their chemical structure, target species, activities, and experimental conditions	3995	https://dbaasp.org/home	[70]
APD3	APD3 is a comprehensive resource that catalogs natural antimicrobial peptides with anticancer activity from various organisms, detailing their sequences, activities, and properties, and provides tools for AMP classification, prediction, and design	317	https://aps.unmc.edu/	[71]
CAMPR4	CAMPR4 is a database that provides curated information on both natural and synthetic antimicrobial peptides with anticancer activity, including their sequences, activities, sources, and prediction tools	Not counted	https://camp.bicnirrh.res.in/index.php	[72]
DADP	DADP is a manually curated database of antimicrobial and defense peptides with anticancer activity from anuran tissues, providing 2571 entries, including precursor forms, and offering search tools for identifying bioactive peptides	108	http://split4.pmfst.hr/dadp/?	[73]
dbAMP3.0	dbAMP is a comprehensive database of antimicrobial peptides with anticancer activity that provides extensive sequence, activity, physicochemical, and structural data, along with tools for evaluating toxicity, stability, and optimizing AMPs for clinical applications	2290	https://awi.cuhk.edu.cn/dbAMP/	[74]
DRAMP 4.0	DRAMP 4.0 is a comprehensive database of antimicrobial peptides with anticancer activity that includes detailed annotations on stability, hemolytic and cytotoxic activities, and experimental data	5907	http://dramp.cpu-bioinfor.org/	[75]
SATPdb	SATPdb is a comprehensive database of experimentally validated therapeutic peptides, categorized by their functions and properties, with structural annotations and tools for sequence and structure similarity search, aimed at advancing peptide-based therapeutics	1099	https://webs.iiitd.edu.in/raghava/satpdb/index.html	[76]
BioPepDB	BioPepDB is a searchable database of food-derived bioactive peptides, providing detailed information on their sequences, functions, sources, and commercial products, along with tools for predicting and simulating peptide hydrolysis to discover novel peptides	635	https://bis.zju.edu.cn/biopepdbr/index.php	[77]
PlantPepDB	PlantPepDB is a manually curated database of plant-derived peptides, providing detailed information on their sequences, experimental validation, physicochemical properties, and tertiary structures	36	http://14.139.61.8/PlantPepDB/index.php	[78]
PeptiHub	PeptiHub is a curated database of cancer-related peptides (CRPs), providing comprehensive information on their activities, effectiveness, structural features, and functions	874	https://bioinformaticscollege.ir/peptihub/#peptideSeq	[79]
DPL	DPL is a comprehensive database of peptide ligands that provides detailed information on various peptide types, their functions, binding targets, and 3D structures	37	http://www.eptide-ligand.cn/	[80]
Peptipedia 2.0	Peptipedia v2.0 is a comprehensive public repository of peptides that integrates over 3.6 million peptide sequences with biological activities, enhanced with ML models and tools for peptide study, annotation	9724	https://app.peptipedia.cl/	[81]
ApInAPDB	ApInAPDB is a comprehensive database of 818 apoptosis-inducing ACPs, providing detailed information on their functions, physicochemical properties, structural data, and QSAR modeling	818	http://bioinf.modares.ac.ir/software/ApInAPDB/	[82]
TumorHoPe	TumorHoPe is a manually curated database of experimentally validated tumor homing peptides, providing detailed information on their sequences, target tumors, and physicochemical properties	744	https://webs.iiitd.edu.in/raghava/tumorhope/index.php	[83]
THPDB2	THPDB2 is a comprehensive database that provides detailed information on approved and investigational therapeutic proteins/peptides, including their sequences, mechanisms of action, pharmacodynamics, toxicity, metabolism, FDA approval status, and other relevant properties, sourced from research papers, patents, pharmaceutical websites, and DrugBank	579	https://webs.iiitd.edu.in/raghava/thpdb2/	[84]
MBPDB	MBPDB is a comprehensive resource that includes all known bioactive peptides derived from milk proteins across various species, allowing users to input peptide sequences and identify their homology with known bioactive peptides	19	https://mbpdb.nws.oregonstate.edu/	[85]
BIOPEP-UWM	The BIOPEP-UWM database is a continuously updated resource for bioactive peptides, particularly those derived from foods, offering tools for peptide annotation, batch processing, SMILES code conversion	68	https://biochemia.uwm.edu.pl/biopep/start_biopep.php	[86]

## Sheet: Table S3
Table S3. Amino acid descriptor methods for feature extraction of ACP sequences in AI models
Feature extraction method	Abbreviation	Description	Dimension
One-hot encoding	OHE	OHE a method of representing categorical data as binary vectors, where each category is represented by a vector with a single "1" and the rest as "0"s	21
Amino Acid Composition	AAC	AAC refers to the relative frequency or proportion of each amino acid in a protein or peptide sequence, used to characterize its structural and functional properties	20
Dipeptide Composition	DPC	DPC refers to the frequency distribution of dipeptides, which are pairs of amino acids, within a protein or peptide sequence	400
Tripeptide Composition	TPC	TPC refers to the frequency distribution of tripeptides, which are sequences of three amino acids, within a protein or peptide	8000
Pseudo Amino Acid Composition	PAAC	PAAC is a method that combines the amino acid composition of a protein or peptide with its physicochemical properties to enhance sequence analysis and predictive modeling	20 + k (k is the number of selected physicochemical properties)
Composition of k-spaced Amino Acid Pairs	CKSAAPs	CKSAAP is a method that analyzes the frequency of amino acid pairs separated by a specified number of positions (k) in a protein or peptide sequence	1600 (k = 3)
Amino Acid Index	AAIndex	AAIndex is a database that provides numerical values representing the physicochemical properties of amino acids, used to study protein structure and function	531
Composition	CTDC	Composition, Transition, and Distribution features represent the distribution patterns of specific physicochemical properties across a protein or peptide sequence	39
Transition	CTDT		39
Distribution	CTDD		195
Position specific scoring matrix	PSSM	PSSM is a matrix that represents the frequency or score of each amino acid at each position in a sequence, derived from multiple sequence alignments	20 × L (L is the sequence length)
Blocks Substitution Matrix 62	BLOSUM62	BLOSUM62 is a substitution matrix used to measure the similarity between amino acids based on observed substitutions in protein sequence alignments	20 × L (L is the sequence length)
Quasi-sequence-order	QSO	QSO is a bioinformatics method used to encode protein sequences based on the sequence order effects, considering amino acid pair interactions and their positional relationships	44
Word2vector	W2V	Word2Vec is a widely used technique that converts words into vector representations by training a model to capture their semantic relationships and patterns in a given text	Usually between 100 and 1000
Cross-covariance	CC	CC is a feature encoding method based on autocorrelation that calculates the correlation between two variables to analyze their relationship	531 × lag value (Lag value is the distance between amino acid residues)
Evolutionary Scale Modeling-2	ESM-2	A large protein language model	1280
ProtTrans	prot_t5	A large protein language model	1024
Composition of k-spaced amino acid group pairs	CKSAAGP	CKSAAGP is a feature extraction method that analyzes the distribution of amino acid groups in a protein sequence, considering their spatial distance (k) for tasks like protein function prediction and classification	150 (k = 5)
SVMProt-188D	-	SVMProt-188D is a tool that uses SVM classification to predict protein functions by classifying proteins into functional families based on their primary sequence, utilizing 188-dimensional feature vectors	188
Feature Extraction based on Graphical and Statistical features	FEGS	FEGS is a protein sequence feature extraction method that combines graphical representations based on physicochemical properties and statistical features to generate a vector for protein analysis	578
Binary Profile	BPF	Binary Profile is a method that encodes amino acid sequences into binary vectors, reflecting the composition and order of amino acids in a protein sequence	20
Dipeptide deviation from the expected mean	DDE	DDE is a descriptor that quantifies the variance in dipeptide frequencies compared to their expected mean values in a given sequence	400
Grouped Di-Peptide Composition	GDPC	GDPC is a method of encoding dipeptide composition based on amino acid types, and describes the characteristics of peptide sequences by counting dipeptide frequencies of different amino acid groups	25
Grouped tripeptide composition	GTPC	GTPC is an encoding method that describes peptide sequences by calculating the frequency of tripeptides represented by different amino acid groupings	125
Enhanced amino acid composition	EAAC	EAAC calculates the amino acid composition within a sliding window, considering individual amino acids in the sequence	80 (sliding window size = 3)
Enhanced grouped amino acid composition	EGAAC	EGAAC extends EAAC by grouping amino acids based on properties and calculating their composition within a sliding window	20 (sliding window size = 3)
k-Spaced Conjoint Triad	KSC	KSC is a descriptor that calculates the frequency of amino acid triads, considering both consecutive amino acids and those separated by up to k residues	343 × (k+1) (k: k-space number)
ZScale	-	ZSCALE is a descriptor that represents each amino acid using five physicochemical features	5 × L (L is the length)
Physicochemical properties composition	PCP	PCP refers to a representation of a peptide's properties based on characteristics such as charge, polarity, aromaticity, aliphaticity, size, and other physicochemical attributes	30 (According to physical and chemical properties)
Conjoint Triad	CT / CTriad	CT considers the properties of amino acids and their adjacent amino acids, treats every three consecutive amino acids as a unit, classifies the amino acids into seven types, and represents the peptide sequence through a binary space	343
Grouped amino acid composition	GAAC	GAAC classifies amino acids into five groups based on their physicochemical properties and calculates the frequency of each group in the peptide sequence	5
N5C5	-	N5C5 refers to combining the first 5 amino acids (N-terminus) and the last 5 amino acids (C-terminus) of a peptide sequence into a new sequence for feature description	Uncertainty
(Composition on terminal region)
Auto covariance	AC	AC refers to the statistical method that measures the correlation between two amino acid residues separated by a distance of d in a peptide sequence	531 × lag value (Lag value is the distance between amino acid residues)
Auto-cross covariance	ACC	ACC is the combination of AC and CC	531 × lag value (Lag value is the distance between amino acid residues)
Gap dipeptide composition	GGAP	GGAP is a feature extraction method that incorporates the distance (gap) between dipeptides in a protein sequence to capture sequence-order information	400
Adaptive skip dipeptide composition (ASDC)	ASDC	ASDC is a protein feature extraction method that adjusts the gap between dipeptides to better capture sequence order information	400
Twenty-bit features	BIT20	Twenty-bit features group 20 amino acids based on physicochemical properties into 20 groups and encode each residue as a 20-bit binary vector	20 × k (the top k selected key features)
Twenty-one-bit features	BIT21	BIT21 encodes each amino acid or insertion/deletion as a 21-bit one-hot vector	21 × k (the top k selected key features)
Overlapping property features	OLP	OLP classify amino acids into 10 groups based on physicochemical properties	11 × k (the top k selected key features)
Geary	-	Geary autocorrelation descriptor measures the spatial correlation of amino acids by calculating the relationship between residues at separated positions in the peptide chain	531 × lag value (Lag value is the distance between amino acid residues)
K-spaced amino acid pairs	KSAAP	KSAAP calculates the frequency of occurrence of amino acid pairs at different spacing positions	441 × (k+1) (k is the interval between amino acid pairs)
Amphiphilic Pseudo-Amino Acid Composition	APAAC	APAAC is a feature encoding method that incorporates both hydrophobic and hydrophilic properties of amino acids	22 (Lambda value=1)
SeqVec	SV	A pre-trained protein language model	1024
Ordinal positional encoding	OPE	OPE encodes peptide sequences by representing amino acid types and positions as unique integers, with a fixed length of 40 for each sequence	m × 40 + l (m is the amino acid type, and l is its position in the peptide sequence)
K-mer Sparse Matrix	K-mer	K-mer is a subsequence of length k extracted from a larger sequence, often used to represent patterns in biological sequences	7k × (L−k+1) (L represents the length of the peptide sequence, and k represents the size of the k-mer)
Split amino acid composition	SAAC	SAAC divides a peptide sequence into three segments—N-terminus, C-terminus, and the internal region—and computes each part separately to capture hidden information in the sequence	60
Composite protein sequence representation	CPSR	CPSR uses 7 different amino acid properties to generate 71-dimensional feature vector	71
Amino acid binary	AAB	AAB encodes both the composition and order of amino acids in a peptide sequence using binary vectors	20 × L (L is the sequence length)
Physicochemical property binary	PCB	PCB represents the properties of amino acids in a sequence using binary values (1 or 0)	25 × L (L is the sequence length)
